# Supplementary material for: Influence of Membrane Composition on the Passive Membrane Penetration of Industrially Relevant NSO-Heterocycles
Source: Int J Mol Sci. 2025 Aug 1;26(15):7427. doi: 10.3390/ijms26157427 (PMC12347800; doi:10.3390/ijms26157427)
Supplement: Supplementary file 1 [file ijms-26-07427-s001.zip]

Archive with 1 entries (1 files):
- ijms-3765829-supplementary.pdf
